# Supplementary material for: Amended Vegetation Filters as Nature-Based Solutions for the Treatment of Pharmaceuticals: Infiltration Experiments Coupled to Reactive Transport Modelling
Source: Toxics. 2024 May 4;12(5):334. doi: 10.3390/toxics12050334 (PMC11125991; doi:10.3390/toxics12050334)
Supplement: Supplementary file 1 [file toxics-12-00334-s001.zip]

Archive with 1 entries (1 files):
- toxics-2941789-supplementary.pdf
